# Supplementary material for: Real-World Outcomes of First-Line Chemotherapy in Metastatic Pancreatic Cancer: A Nationwide Population-Based Study in Korea
Source: Cancers (Basel). 2024 Sep 16;16(18):3173. doi: 10.3390/cancers16183173 (PMC11430066; doi:10.3390/cancers16183173)
Supplement: Supplementary file 1 [file cancers-16-03173-s001.zip]

Archive with 1 entries (1 files):
- cancers-3130437-supplementary.pdf
